# Supplementary material for: Casein kinase 1a mediates a two-step subunit remodeling mechanism to regulate the FRQ-FRH circadian clock complex
Source: Nat Commun. 2026 Jan 8;17:418. doi: 10.1038/s41467-025-68087-4 (PMC12796302; doi:10.1038/s41467-025-68087-4)
Supplement: Supplementary file 4 — Supplementary Data 1 [file 41467_2025_68087_MOESM4_ESM.xlsx]

## Sheet: Table Plasmids and Oligos
Plasmids
Name	Primer Mutagenesis / amplification from gDNA	Amplification from backbone	Restriction enzyme	Cloning	Source
Mammalian plasmids
pcDNA4/TO-mk2-FRQ	Forward: GTTCTGGTGGTGGTTCTGGTATGGCGGATAGTGGGGAT Reverse: AATTCTTAACCCGGGGATCCTCACGAGGATGAGACGTCC	Forward:AGGACGTCTCATCCTCGTGAGGATCCCCGGGTTAAG Reverse: TTATCCCCACTATCCGCCATACCAGAACCACCACC	-	Ligation independent cloning (LIC)	This work
pcDNA4/TO-FRQ-mNG	Forward: ACAAAGACGATGACGACAAGATGGCGGATAGTGGGGATAAATC Reverse: GAACCACCACCAGAACCACCCGAGGATGAGACGTCCTCC	Forward: TGGAGGACGTCTCATCCTCGGGTGGTTCTGGTGG Reverse: TTATCCCCACTATCCGCCATCTTGTCGTCATCGTCTTTGTAGTC	-	LIC	This work
pcDNA4/TO-mk2-FRH	Forward: GTTCTGGTGGTGGTTCTGGTATGGACGACCTCTTTGAGG Reverse: AATTCTTAACCCGGGGATCCTTACAGATACAGACTGTTGAAAGAAAC	Forward: TCAACAGTCTGTATCTGTAAGGATCCCCGGGTTAAGAATTC Reverse: ACCTCAAAGAGGTCGTCCATACCAGAACCACCACC R Cloning	-	LIC	This work
pcDNA4/TO-FRH-mNG	Forward: ACAAAGACGATGACGACAAGATGGACGACCTCTTTGAGG Reverse: GAACCACCACCAGAACCACCCAGATACAGACTGTTGAAAGAAACAATG	Forward: CTTTCAACAGTCTGTATCTGGGTGGTTCTGGTGGTG Reverse: ACCTCAAAGAGGTCGTCCATCTTGTCGTCATCGTCTTTGTAGTC	-	LIC	This work
pcDNA4/TO-FRQ	Forward: TTTTGGCGCGCCGGGTATGGCGGATAGTGG Reverse: TTTTGGCGCGCCGTGATGGTGATGGTGATG	-	AscI	Restriction Digestion	This work
pcDNA4/TO- FRH	Forward: TTTTGGCGCGCCGTAAGGATCCCC Reverse: TTTTGGCGCGCCAGAACCACCTCACAGATACAGACTG	-	AscI	Restriction Digestion	This work
pcDNA4/TO- FRH R806H	Forward: CTTGGCCAGCTGCATGTTTTCTTGCC Reverse:GGCAAGAAAACATGCAGCTGGCCAAG	-	-	LIC	This work
pcDNA4/TO-mk2-WC-2	Forward: Gaggtggttctggtggtggttctggt ATGTCTCACGGACAGCCTCC Reverse: CCATGGGCGATCATATGGGATAG ggatccccgggttaagaattctgcagatatcctcgagtctag	Forward: CCATGGGCGATCATATGGGATAG ggatccccgggttaagaattctgcagatatcctcgagtctag Reverse:GGAGGCTGTCCGTGAGACAT accagaaccaccaccagaaccacctctg		LIC	This work
pcDNA4/TO-WC-2-mNG	Forward: CATGGGCGATCATATGGGAggtggttctggtggtggttctg Reverse: GAACCACCACCAGAACCACCTCCCATATGATCGCCCAT	Forward: GACGAATTGTACAAGTAAGGATCCCCGGGTTAAGAATTCTGC Reverse: ggggatccttacttgtacaattcgtccatacccataacgtcagtgaaag		LIC	This work
pcDNA4/TO-WC-2	Forward: Gtggcggccgctcgagacc ATGTCTCACGGACAGCCTCC Reverse: Tctgcagaattcttaacccggggatcc CTATCCCATATGATCGCCCATGGG	Forward: CCATGGGCGATCATATGGGATAG ggatccccgggttaagaattctgcagatatcctcgagtctag Reverse:GGAGGCTGTCCGTGAGACAT ggtctcgagcggccgccac		LIC	This work
pcDNA4/TO-WC-1-mNG	Forward: Agcacagtggcggccgctcgagacc ATGAACAACAACTACTACGGTTCCC Reverse: Caccagaaccaccaccagaaccacc TACACTTAAGCCCTGTTGATGTTCG	Forward: GGGAACCGTAGTAGTTGTTGTTCATggtctcgagcggccgccactgtgct Reverse: CGAACATCAACAGGGCTTAAGTGTAggtggttctggtggtggttctggtgcatgctcatcaggc		LIC	This work
pcDNA4/TO-WC-1	Forward: Agcacagtggcggccgctcgagacc ATGAACAACAACTACTACGGTTCCC Reverse: Caccagaaccaccaccagaaccacc TACACTTAAGCCCTGTTGATGTTCG	Forward: GGGAACCGTAGTAGTTGTTGTTCATggtctcgagcggccgccactgtgct Reverse: Cgaggatatctgcagaattcttaacccggggatcc CTATACACTTAAGCCCTGTTGATGTTCG		LIC	This work
pcDNA4/TO-mk2-FRQ9	Forward: GCACCGATCTTTCATGAGACCCTGGCGATAT Reverse: ATATCGCCAGGGTCTCATGAAAGATCGGTGC	-		QuikChange II kit	This work
pcDNA4/TO-mk2-FRQC-term	Forward: gttctggtGATTTTAGCGGATCGGGGACAAC Reverse: TCCGCTAAAATCaccagaaccaccaccagaac	-		LIC	This work
pcDNA4/TO-mk2-FRQ6B2	Forward: GTACTTCCTGACGCCGCTGCTGTGATGCTCGTC Reverse: GACGAGCATCACAGCAGCGGCGTCAGGAAGTAC	-		LIC	This work
pcDNA4/TO-mk2-FRQNLS1	Forward: CTGGAAGCGGAGATGGAAGTTGAG GATCCCCGGGTTAAG Reverse: GATATCTGCAGAATTCTTAACCCGGGGATCCTCAACTTCC	Forward: GAAGCGGAGATGGAAGTTGAGGATCCCCGGGTTAAGAATTCTG Reverse: GATTTATCCCCACTATCCGCCATACCAGAACCACCAC		LIC	This work
pcDNA4/TO-mk2-FRQNLS2	Forward: GTTCTGGTGATTTTAGCGGAGGCTCGGATAAGAATGGTCG Reverse: TAACCCGGGGATCCTCATTGCGTTGTCC	Forward: GGACAACGCAATGAGGATCCCCGGGTTAAG Reverse: AGCCTCCGCTAAAATCACCAGAACCACCACCAG		LIC	This work
pcDNA4/TO-mk2-FRQCterm-NLS	Forward: GTTCTGGTTTCGACCCCGGAAACCCG Reverse: GTTTCCGGGGTCGAAACCAGAACCACCAC	-		LIC	This work
pcDNA4/TO-mk2-FRQ∆631-756	Forward: GAGCAACATGGGTAACTCGAAGTGGGATATTGCCAAAGAAGTCATGGAGCCCTCTG Reverse: CAAGACCAGAGGGCTCCATGACTTCTTTGGCAATATCCCACTTCGAGTTAC	-		LIC	This work
pcDNA4/TO-mk2-FRQ∆757-888	Forward: TCGGATTCAGCCTGGGCAGATCTCGCGCCGAGCAAATCCTCATTTCTC Reverse: GAGAAATGAGGATTTGCTCGGCGCGAGATCTGCCCAGGCTGAATCCG	-		LIC	This work
pcDNA4/TO-mk2-FRQ∆889-989	Forward: CTGACGATGAAGAAGTGGAGGAGGTGGAGGAAGATTCTTACTCTGAGTGAGG Reverse: cttaacccggggatccTCACTCAGAGTAAG	-		LIC	This work
Neurospora plasmids
pBM60frqmNLS1	Forward: GTACATGGCTTACCTAGAcaAAAGAAACagGAGTTGGAGGCAACGCTC Reverse: GAGCGTTGCCTCCAACTCctGTTTCTTTtgTCTAGGTAAGCCATGTAC	-	-	QuikChange II kit	This work
pBM60frqmNLS2	Forward: CTCGGATAAGAATGGTCGtgGccAGgAGCGGAAAACGCAGCAGG Reverse: CCTGCTGCGTTTTCCGCTcCTggCcaCGACCATTCTTATCCGAG	-	-	QuikChange II kit	This work
pBM60frqmNLS3	Forward: ACAACGCAACAACGGgGGcAGgGTCGATACGATGGCG Reverse: CGCCATCGTATCGACcCTgCCcCCGTTGTTGCGTTGT	-	-	QuikChange II kit	This work
pBM60frqmNLS1/2/3	combination of mutageneses above	-	-	QuikChange II kit	This work
				Overlap PCR
