# Supplementary material for: Casein kinase 1a mediates a two-step subunit remodeling mechanism to regulate the FRQ-FRH circadian clock complex
Source: Nat Commun. 2026 Jan 8;17:418. doi: 10.1038/s41467-025-68087-4 (PMC12796302; doi:10.1038/s41467-025-68087-4)
Supplement: Supplementary file 6 — Source Data [file 41467_2025_68087_MOESM6_ESM.xlsx]

## Sheet: Figure 2
	0	0.5	1	1.5	2	2.5	3	3.5	4	4.5	5	5.5	6	6.5	7	7.5	8	8.5	9	9.5	10	10.5	11	11.5	12	12.5	13	13.5	14	14.5	15	15.5	16	16.5	17	17.5	18	18.5	19	19.5	20	20.5	21	21.5	22	22.5	23	23.5	24
mNLS1	0.71034	0.834219	0.75859	0.645946	0.550167	0.999956	0.958755	0.883678	0.886996	0.908201	0.932748	0.969966	0.9837	1.01506	1.05149	1.0761	1.08627	1.11891	1.13011	1.12754	1.12827	1.12926	1.13416	1.14373	1.11724	1.11642	1.10856	1.08981	1.08447	1.06235	0.873157	0.574122	0.348583	0.210256	0.148499	0.120926	0.10278	0.097807	0.0988615	0.101457	0.109756	0.109456	0.113974	0.116213	0.13204	0.137767	0.150917	0.172405	0.192921
mNLS123	0.576284	0.559512	0.521213	0.482553	0.48259	1.00459	1.04992	1.0103	1.02228	1.01477	1.01578	1.01801	1.02455	1.04229	1.06477	1.0883	1.1025	1.12715	1.14176	1.15035	1.15862	1.16402	1.16133	1.16541	1.14503	1.14995	1.13741	1.13021	1.12349	1.09989	0.949262	0.692424	0.453387	0.304416	0.22073	0.182453	0.166957	0.161605	0.163758	0.172129	0.180474	0.191412	0.205339	0.228744	0.246867	0.269495	0.290043	0.314751	0.33876
mNLS2	0.47347	0.465446	0.416602	0.415834	0.409889	1.10779	1.10559	1.04709	1.01867	1.03247	1.01378	1.00608	1.01914	1.04106	1.03326	1.05617	1.06016	1.08396	1.11529	1.11471	1.12069	1.10893	1.12889	1.13372	1.12307	1.13124	1.12868	1.11708	1.11214	1.07896	0.89672	0.605235	0.38422	0.256322	0.20369	0.174329	0.162613	0.158697	0.156923	0.156363	0.154126	0.158729	0.169821	0.171004	0.177477	0.193013	0.198895	0.219321	0.22589
mNLS3	0.429642	0.428489	0.394557	0.366391	0.355465	1.02063	1.01614	0.9334	0.943658	0.948271	0.949364	0.935646	0.960654	0.992826	0.994647	1.0324	1.05177	1.0837	1.10124	1.1172	1.14555	1.14063	1.16928	1.16898	1.18446	1.19029	1.19696	1.20437	1.19083	1.16564	1.0097	0.687136	0.425575	0.268723	0.196975	0.164743	0.148232	0.149264	0.155455	0.165046	0.186474	0.195821	0.217977	0.247235	0.276129	0.297071	0.331003	0.347938	0.367423
wt	0.463587	0.437004	0.412303	0.401436	0.414059	1.31797	1.31687	1.17785	1.11539	1.06899	1.04271	1.00021	0.999789	0.977213	1.00499	0.983138	1.0043	1.0266	1.04079	1.04561	1.04384	1.05776	1.07225	1.07658	1.08858	1.1022	1.10188	1.1134	1.09222	1.08152	0.892351	0.611627	0.379469	0.23962	0.186078	0.164046	0.149498	0.153179	0.151395	0.154114	0.153625	0.156854	0.164754	0.179112	0.190764	0.205355	0.225489	0.253729	0.276929
[truncated: 240 more columns]

## Sheet: Figure 4
4 A)		outside foci	FRQ foci		4B)		outside foci	FRQ foci		4C)		outside foci	FRQ foci		4D)		outside foci	FRQ foci		4E)		outside foci	FRQ foci		4F)		outside foci	FRQ foci
	Cell 1	43	92			Cell 1	50	88			Cell 1	47	50			Cell 1	51	87			Cell 1	50	88			Cell 1	47	50
	Cell 2	38	102			Cell 2	45	74			Cell 2	49	50			Cell 2	32	97			Cell 2	45	74			Cell 2	49	50
	Cell 3	50	102			Cell 3	23	43			Cell 3	82	73			Cell 3	60	102			Cell 3	23	43			Cell 3	82	73
	Cell 4	28	41			Cell 4	59	102			Cell 4	90	85			Cell 4	46	96			Cell 4	59	102			Cell 4	90	85
	Cell 5	38	57			Cell 5	36	97			Cell 5	86	75			Cell 5	59	99			Cell 5	36	97			Cell 5	86	75
	Cell 6	20	98			Cell 6	45	102			Cell 6	42	42			Cell 6	48	68			Cell 6	45	102			Cell 6	42	42
	Cell 7	32	68			Cell 7	32	48			Cell 7	32	36			Cell 7	61	102			Cell 7	32	48			Cell 7	32	36
	Cell 8	43	102			Cell 8	46	72			Cell 8	77	78			Cell 8	44	94			Cell 8	46	72			Cell 8	77	78
	Cell 9	23	73			Cell 9	24	50			Cell 9	73	68			Cell 9	30	83			Cell 9	24	50			Cell 9	73	68
	Cell 10	52	97			Cell 10	30	51			Cell 10	39	38			Cell 10	41	86			Cell 10	30	51			Cell 10	39	38
Wilcoxon matched-pairs signed rank test					Wilcoxon matched-pairs signed rank test					Wilcoxon matched-pairs signed rank test					Wilcoxon matched-pairs signed rank test					Wilcoxon matched-pairs signed rank test					Wilcoxon matched-pairs signed rank test
p-value (one-tailed, exact)					p-value (one-tailed, exact)					p-value (one-tailed, exact)					p-value (one-tailed, exact)					p-value (one-tailed, exact)					p-value (one-tailed, exact)
0.00589	**				0.00195	**				0.314	ns				0.00195	**				0.00589	**				0.284	ns
Descriptive statistics					Descriptive statistics					Descriptive statistics					Descriptive statistics					Descriptive statistics					Descriptive statistics
Category	Mean	SD	SEM		Category	Mean	SD	SEM		Category	Mean	SD	SEM		Category	Mean	SD	SEM		Category	Mean	SD	SEM		Category	Mean	SD	SEM
outside foci	47.2	10.9828	3.4731		outside foci	42.8	11.1833	3.5365		outside foci	65.1	15.9614	5.0474		outside foci	36.7	10.8428	3.4288		outside foci	39	11.8415	3.7446		outside foci	61.7	21.9294	6.9347
FRQ foci	91.4	10.5851	3.3473		FRQ foci	73.1	16.3738	5.1778		FRQ foci	60.6	15.479	4.8949		FRQ foci	83.2	21.9838	6.9519		FRQ foci	72.7	23.6223	7.47		FRQ foci	59.5	18.2224	5.7624

## Sheet: Figure 5
5A)	FRQ + WC-1															FRQ+WC-1+FRH
FRQ+WC-1			Area	Mean	STD DEV	IntDen	RawIntDen	MinThr	Max Thr		N							Area	Mean	STD DEV	Min	Max	IntDen	RawIntDen	MinThr	Max Thr
cell 1	Cytosol	1	6175	84917	28343	524362	524362	38	249				2.51834		cell 1	Cytosol	1	13446	53444	5299	51	77	718609	718609	51	255		1.0229
	Nucleus	2	2928	213850	29706	626154	626154	38	249							Nucleus	2	3086	54668	6655	51	69	168706	168706	51	255
cell 2	Cytosol	1	7356	62778	17001	461798	461798	35	244				2.93002		cell 2	Cytosol	1	3742	35400	1963	33	42	132467	132467	23	255		0.932203
	Nucleus	2	1587	183941	38053	291915	291915	35	244							Nucleus	2	481	33000	0.000	33	33	15873	15873	23	36
cell 3	Cytosol	1	4918	77638	17721	381823	381823	50	246				2.50885		cell 3	Cytosol	1	11288	47468	11191	32	101	535814	535814	32	150		1.75352
	Nucleus	2	1552	194782	38510	302301	302301	50	246							Nucleus	2	3683	83236	13718	49	122	306557	306557	32	150
cell 4	Cytosol	1	4446	32249	11002	143381	143381	21	255				5.43291		cell 4	Cytosol	1	3859	33511	1850	32	49	129319	129319	32	255		0.991107
	Nucleus	2	3146	175206	47786	551198	551198	21	255							Nucleus	2	1665	33213	2274	32	49	55299000	55299000	32	255
cell 5	Cytosol	1	3876	83896	22477	325180	325180	47	249				2.50467		cell 5	Cytosol	1	2504	51137	2702	50	85	128048	128048	36	255		1.06449
	Nucleus	2	1437	210132	37184	301960	301960	47	249							Nucleus	2	558	54435	10840	50	101	30375	30375	36	255
			Area	Mean	STD DEV	Min	Max	IntDen	RawIntDen	MinThr	Max Thr
cell 6	Cytosol	1	3171	31912	8995	21	86	101194	101194	21	255		5.63873		cell 6	Cytosol	1	4636	69643	15069	42	96	322863	322863	42	96		1.13305
	Nucleus	2	1791	179943	67563	46	249	322278	322278	21	255					Nucleus	2	1775	78909	6342	55	96	140063	140063	42	96
cell 7	Cytosol	1	2507	54111	16817	35	235	135656	135656	35	245		4.09353		cell 7	Cytosol	1	4450	43082	14367	31	100	191717	191717	31	255		1.08384
	Nucleus	2	1917	221505	31901	96	245	424625	424625	35	245					Nucleus	2	1536	46694	10438	31	84	71722	71722	31	255
cell 8	Cytosol	1	10536	63530	17004	35	112	669356	669356	35	216		1.79229		cell 8	Cytosol	1	19789	36380	6806	31	54	719920	719920	23	68		1.19115
	Nucleus	2	3615	113864	18984	73	187	411617	411617	35	216					Nucleus	2	2387	43334	10529	31	58	103438	103438	23	68
cell 9	Cytosol	1	13935	133996	54091	43	244	1867241000	1867241000	43	244		1.79861		cell 9	Cytosol	1	6481	60634	15862	39	106	392972	392972	39	255		1.34194
	Nucleus	2	3136	241007	0.247	234	244	755798000	755798000	44	244					Nucleus	2	1996	81367	8950	54	106	162408	162408	39	255
cell 10	Cytosol	1	7401	92615	22467	46	204	685440	685440	46	249		2.47968		cell 10	Cytosol	1	11149	75327	13863	56	119	839825	839825	56	255		1.32508
	Nucleus	2	5111	229656	27999	67	249	1173774	1173774	46	249					Nucleus	2	4384	99814	14420	60	138	437583	437583	56	255
cell 11	Cytosol	1	7363	57087	21056	26	125	420332	420332	26	255		3.3299		cell 11	Cytosol	1	11545	39931	10428	31	77	461006	461006	31	255		1.34006
	Nucleus	2	1923	190094	43527	63	234	365550	365550	26	255					Nucleus	2	2588	53510	8186	31	68	138484	138484	31	255
cell 12	Cytosol	1	3294	63165	14560	44	115	208064	208064	44	255		1.49181		cell 12	Cytosol	1	23617	20152	7321	16	52	475941	475941	16	255		2.14892
	Nucleus	2	1670	94230	15191	54	128	157364	157364	44	255					Nucleus	2	1982	43305	8264	16	59	85830	85830	16	255
cell 13	Cytosol	1	6805	47424	6718	38	75	322718	322718	38	255		1.74555		cell 13	Cytosol	1	5348	47657	13948	34	85	254871	254871	33	255		1.46568
	Nucleus	2	2503	82781	15543	46	120	207201	207201	38	255					Nucleus	2	2111	69850	8717	49	85	147454	147454	33	255
cell 14	Cytosol	1	6166	32836	2726	31	51	202468	202468	20	255		1.33503		cell 14	Cytosol	1	4353	49872	15340	33	236	217092	217092	33	255		1.17244
	Nucleus	2	2518	43837	8710	31	60	110382	110382	20	255					Nucleus	2	3224	58472	27248	33	233	188513	188513	33	255
cell 15	Cytosol	1	8954	46151	8674	33	100	413232	413232	33	255		3.49139		cell 15	Cytosol	1	2815	66389	12848	48	99	186886000	186886000	35	255		1.30547
	Nucleus	2	2046	161131	37011	72	231	329675	329675	33	255					Nucleus	2	1429	86669	9644	51	102	123850000	123850000	35	255
cell 16	Cytosol	1	12175	99327	28773	49	230	1209305	1209305	49	255		2.28977		cell 16	Cytosol	1	5235	66278	12539	50	101	346966	346966	40	255		1.22027
	Nucleus	2	4008	227436	3700	184	235	911562	911562	49	255					Nucleus	2	2420	80877	9323	50	101	195722	195722	40	255
cell 17	Cytosol	1	4723	70371	24599	36	207	332364	332364	36	255		3.28698		cell 17	Cytosol	1	3334	88967	41335	33	180	296617	296617	33	255		1.00342
	Nucleus	2	2216	231308	22641	93	249	512578	512578	36	255					Nucleus	2	834	89271	13939	57	130	74452	74452	33	255
cell 18	Cytosol	1	6303	65921	14735	42	122	415499	415499	42	255		3.05001		cell 18	Cytosol	1	7648	76893	13616	48	114	588079	588079	48	255		1.00818
	Nucleus	2	2830	201060	47476	93	243	569000	569000	40	255					Nucleus	2	4388	77522	9043	48	103	340168	340168	48	255
cell 19	Cytosol	1	9297	57537	27059	25	151	534926	534926	25	255		3.34293		cell 19	Cytosol	1	2958	111087	25867	65	181	328596	328596	65	255		1.1906
	Nucleus	2	1452	192342	21121	152	240	279280	279280	25	255					Nucleus	2	2052	132260	20973	65	175	271397	271397	65	255
cell 20	Cytosol	1	3531	68145	16228	46	113	240620000	240620000	46	255		2.26874		cell 20	Cytosol	1	2347	126073	35566	70	199	295893	295893	70	255		1.22074
	Nucleus	2	1441	154603	20901	114	202	222783000	222783000	46	255					Nucleus	2	1812	153902	21709	103	247	278871	278871	70	255
cell 21	Cytosol	1	5255	49543	8826	36	91	260346000	260346000	36	255		3.23983		cell 21	Cytosol	1	2343	67981	14112	50	101	159280	159280	35	255		0.891661
	Nucleus	2	2219	160511	49217	68	240	356174000	356174000	36	255					Nucleus	2	1192	60616	8540	50	84	72254	72254	35	255
cell 22	Cytosol	1	13017	51935	11369	36	110	676043	676043	36	255		3.48919		cell 22	Cytosol	1	7011	45461	12546	34	83	318727	318727	33	255		1.02831
	Nucleus	2	2650	181211	46198	86	236	480208	480208	36	255					Nucleus	2	2893	46748	8523	34	68	135242	135242	33	255
cell 23	Cytosol	1	2293	34385	2561	34	52	78844	78844	34	255		1.50348		cell 23	Cytosol	1	4448	60723	11661	47	95	270096	270096	37	255		0.849892
	Nucleus	2	1432	51697	8006	34	68	74030	74030	34	255					Nucleus	2	2249	51608	7539	47	68	116067	116067	37	255
cell 24	Cytosol	1	7588	72149	29881	35	203	547468	547468	35	255		3.22718		cell 24	Cytosol	1	5179	94669	35029	49	205	490292	490292	49	255		1.41605
	Nucleus	2	2512	232838	20550	139	248	584889	584889	33	255					Nucleus	2	1944	134056	19152	84	177	260605	260605	49	255
cell 25	Cytosol	1	6313	48400	8224	36	75	305551	305551	36	255		2.79291		cell 25	Cytosol	1	4921	70330	12041	47	105	346093	346093	47	255		0.886179
	Nucleus	2	2613	135177	39114	50	212	353217	353217	36	255					Nucleus	2	2500	62325	6112	47	87	155812	155812	47	255
cell 26	Cytosol	1	4786	36493	7289	31	68	174654	174654	29	255		1.59927		cell 26	Cytosol	1	3243	62636	13768	45	115	203130	203130	45	255		1.13147
	Nucleus	2	1745	58362	10559	31	80	101842	101842	29	255					Nucleus	2	1585	70871	7763	47	99	112331000	112331000	45	255
cell 27	Cytosol	1	9058	48637	8485	39	86	440553	440553	39	255		2.24006		cell 27	Cytosol	1	4080	119669	39766	50	216	488251	488251	50	255		1.23527
	Nucleus	2	2424	108950	19162	45	151	264094	264094	39	255					Nucleus	2	1903	147824	16678	89	197	281309	281309	50	255
cell 28	Cytosol	1	4052	97651	35087	36	209	395682	395682	36	255		2.42088		cell 28	Cytosol	1	3292	52844	17776	30	108	173962	173962	30	255		0.907672
	Nucleus	2	2917	236401	10375	142	246	689583	689583	36	255					Nucleus	2	1873	47965	7078	30	68	89838	89838	30	255
cell 29	Cytosol	1	6182	16736	0.891	33	53	103466	103466	22	255		3.70375		cell 29	Cytosol	1	2510	84781	15262	59	116	212801	212801	59	255		1.00395
	Nucleus	2	2102	61986	18991	33	98	130294	130294	22	255					Nucleus	2	1779	85116	6773	67	107	151422	151422	59	255
cell 30	Cytosol	1	10267	56705	11558	40	98	582191	582191	40	255		2.04222		cell 30	Cytosol	1	2727	56941	7899	51	83	155277	155277	35	255		1.17443
	Nucleus	2	2673	115804	15624	73	150	309545	309545	40	255					Nucleus	2	1722	66873	8405	51	83	115155000	115155000	35	255
									One-tailed	Paired T-test			p=1.11 x 10-8
5B)
	Experiment	+/- FRH	FRQ:WC-1 interaction	No interaction (not shown)
	1	-FRH	19	1
	2	-FRH	15	5
	3	-FRH	18	2
	1	+FRH	3	17
	2	+FRH	4	16
	3	+FRH	6	14
Unpaired t-test
t	DF	p-value (two-tailed)	Difference Between Means (A - B) ± SEM	95% Confidence Interval	Cohen's d
-5.9867	8	0.000328	11.2000 ± 1.8708	-15.5141 to -6.8859	3.7863
		***
Descriptive statistics
Category	Mean	SD	SEM
+FRH	5.6	1.5166	0.6782
-FRH	16.8	3.8987	1.7436

## Sheet: Figure 8
FLAG-FRH IP (With and without FLAG-FRH), probes 22.10.2025
FLAG-FRH IP (with and without mk2-FRQ), probes 16.10.2025
FLAG signal

## Sheet: Suppl. Fig. 4
Suppl. Fig 4A		Counts of foci/ cell			Suppl. Fig 4B
high FRH		low FRH				high FRH		low FRH
WC-1	FRQ	WC-1	FRQ			WC-2	FRH	WC-2	FRH
12	0	10	6			8	3	10	6
8	0	9	5			6	0	6	11
5	0	4	8			7	0	6	12
8	0	7	4			5	0	5	5
8	0	9	3			6	0	6	6
6	0	4	4			6	0	10	3
6	0	6	3			7	0	8	13
7	0	6	5			6	0	5	9
5	0	7	8			6	0	8	4
9	0	7	5			10	0	8	5
7	0	13	4			8	0	8	5
5	0	5	5			6	0	4	3
5	0	5	5			6	0	4	3
6	2	8	5			5	0	5	3
6	0	12	5			10	0	7	8
6	0	5	5			8	0	5	4
8	0	11	4			7	0	7	4
7	0	7	6			5	0	8	6
8	0	5	5			7	0	6	5
5	0	7	3			10	0	12	3
p-value (two-tailed, approximate)	<0.0001 ****					p-value (two-tailed, approximate)	<0.0001
							****
Category	Mean	SD	SEM			Category	Mean	SD	SEM
WC-1	6.85	1.7554	0.3925			WC-2	6.95	1.6051	0.3589
FRQ	0.1	0.4472	0.1			FRH	0.15	0.6708	0.15
p-value (two-tailed, approximate)	0.00106					p-value (two-tailed, approximate)	0.0691
	**						ns
Category	Mean	SD	SEM			Category	Mean	SD	SEM
WC-1	7.35	2.6011	0.5816			WC-2	6.9	2.125	0.4752
FRQ	4.9	1.3727	0.3069			FRH	5.9	3.1103	0.6955

## Sheet: Suppl. Fig. 5
Suppl. Fig. 5
	conditions	cells showing nuclear enrichment of WC-1
	FRH	9
	FRH	8
	FRH	9
	FRH_R806H	3
	FRH_R806H	6
	FRH_R806H	5
p-value (one-tailed)		0.0066
		**
Category	Mean	SD	SEM
FRH	8.6667	0.5774	0.3333
FRH_R806H	4.6667	1.5275	0.8819

## Sheet: Suppl. Fig. 7
	Δ631-756	Δ757-888	Δ889-989
	14	0	8
	13	0	4
	12	0	6
unpaired t-test
p-value (two-tailed)		<0.0001			p-value (two-tailed)		0.00561
		***					**
Category	Mean	SD	SEM		Category	Mean	SD	SEM
Δ631-756	13	1	0.5774		Δ757-888	0.0000	0.0000	0.0000
Δ757-888	0.0000	0.0000	0.0000		Δ889-989	6	2	11547
